# Supplementary material for: Patient-reported outcomes associated with cancer screening: a systematic review
Source: BMC Cancer. 2022 Mar 1;22:223. doi: 10.1186/s12885-022-09261-5 (PMC8886782; doi:10.1186/s12885-022-09261-5)
Supplement: Supplementary file 4 — Additional file 4: Table S4. Full Data Extraction. [file 12885_2022_9261_MOESM4_ESM.xlsx]

## Sheet: Sheet1
	Additional File 4: Table S4. Full Data Extraction
Study (Year)	Cancer Type/ Screening Modality	Population/Eligibility	Sample Size	Mean Age	Follow-Up Period	Psychosocial Construct/PROM(s)	Content Validity Mentioned* (Y/N)	Subscale (Number of Items)	Response Rate	Results by Psychosocial Construct
										Functional Status and Well-being	Preference-Weighted Health Status	Anxious Symptoms	Depressive Symptoms	Distress	Worry	Other Psychosocial
Brain et al (2016)	Lung/LDCT	• Age: 50–75 years • Screening participants (at high risk of lung cancer (≥5% over 5 years using the LLP v2 risk prediction model) in the UKLS trial • Personal history of cancer (42% screening, 44% control group)	4,037 T1: 2,018 (intervention); 2,019 (control) T2: 1,653 (intervention); 1,579 (control)	67.7 (4.0) screen 67.6 (4.1) control	• T1=baseline • T2=2 weeks after randomization to the control group or a baseline CT scan result	• Anxious/depressive symptoms: Hospital Anxiety and Depression Scale (HADS) • Worry: Cancer Worry Scale (CWS) • Satisfaction with the decision to participate: Satisfaction with Decision Scale (SWD)	No	• HADS: measures level of anxiety or depression; scores of 0–7 are classified as normal, 8–10 as mild anxiety or depression and 11–14 and 15–21 as moderate and severe, respectively with 14 questions. Subscales include seven items on a 0–3 scale, anchored to how participants felt in the last week (score range 0–21). Higher scores indicate higher levels of anxiety or depression • CWS: Total score r…	Screen group (n=2,028): • T0=99.5% (n=2,028) • T1=84.1% (n=1,965) • T2=82.3% (n=1,888) Control group (n=2,027): • T0=99.6% (n=2,027) • T1=78.3% (n =2,016) • T2=65.3% (n=1,993)	NR	NR	HADS: T1: 3.72 (intervention); 3.67 (control) T2: 3.67 (3.54-3.80; intervention); 3.78 (3.64-3.92; control) Negative result (n=73): 3.54 (3.35-3.73) Incidental finding (n=41): 3.49 (2.75-4.39) Positive-repeat scan (n=788): 3.76 (3.57-3.96) Repeat-MDT referral (n=48): 5.49 (4.48-6.67); p≤0.01 -↑ HADS at 2 weeks in (+) group requiring MDT referral (p≤0.001)	HADS: T1: 2.66 (intervention); 2.61 (control) T2: 2.53 (2.42-2.63) (intervention); 2.81 (2.70-2.92; p≤0.01) (control) Negative result (n=73): 2.55 (2.41-2.70) Incidental finding (n=41): 2.31 (1.76-2.97) Positive-repeat scan (n=788): 2.51 (2.37-2.66) Repeat-MDT referral (n=48): 3.05 (2.44-3.78) -No difference over time	NR	CWS: T1: 8.75 (intervention); 8.74 (control) T2: 8.54 (8.44-8.64) (intervention); 8.26 (8.16-8.36) (control) Negative result (n=73): 8.32 (8.18-8.45) Incidental finding (n=41): 8.56 (7.97-9.19) Positive-repeat scan (n=788): 9.34 (9.19-9.49); p≤0.01 Repeat-MDT referral (n=48): 11.88 (11.10-12.72); p≤0.01 -↑ at 2 weeks in (+) group (p≤0.001), compared to baseline -↑ in females (p≤0.01), aged ≤65 (p…	SWD (satisfaction with decision to participate in the trial): T2: Not very satisfied: 58% (intervention); 66% (control) Very satisfied: 42% (intervention); 34% (control) Negative result (n=73): 54% (not very satisfied); 46% (satisfied) Incidental finding (n=41): 56% (not very satisfied); 44% (satisfied) Positive-repeat scan (n=788): 64% (not very satisfied); 36% (satisfied) Repeat-MDT referral (n…
van den Bergh et al (2011)	Lung/LDCT	• Age: 50–75 years • Screening participants (current or former smokers (≤10 years prior); >15 cigarettes per day for >25 years or >10 cigarettes per day for >30 year and were still smoking or quitted <10 years ago at the time of inclusion) in the NELSON study • With negative or indeterminate results	1,466 (screening group: 733 control group: 733) T1: 658 (screen); 630 (control) T2: 600 (screen)	57.8 (5.5) screen 57.8 (5.7) control	• T1=before trial randomization • T2=2 months after baseline scan	• Generic health-related quality of life (HRQOL): 12-item short-form questionnaire (SF-12), EuroQol questionnaire (EQ-5D) • Anxious symptoms: Spielberger State-Trait Anxiety Inventory (STAI-6) • Distress: Impact of Events Scale (IES)	Yes, but only for the STAI-6, which was reported to have good reliability and validity.	• SF-12: measures generic HRQOL and consists of a physical component summary (PCS) and mental component summary (MCS), and the acute (1-week recall) form was used, in which a higher scores indicate a better HRQOL • EQ-5D: using the visual analogue scale (VAS), which asks respondents to rate their own health, ranging from 0 (worse imaginable health status) to 100 (best imaginable health status) • …	Screen group (n=733): • T0=89.8% (n=733) • T1=87.7% (n=684) • T2=89.3% (n=682) Control group (n=733): • T0=85.9% • T2=64.7%	SF-12 MCS: T1: 51.9 (50.8-52.9) (-); 52.0 (50.1-53.4) (ind) T2: 51.5 (50.5-52.5) (-); 52.0 (50.0-54.0) (ind) -No statistically significant difference from baseline to 2 months after results -↓ in females (p<0.05) SF-12 PCS: T1: 49.9 (49.1-50.7) (-); 48.7 (47.1-50.2) (ind) T2: 50.4 (49.6-51.3) (-); 49.3 (47.7-50.9) (ind)	EQ-5D VAS: T1: 79.8 (78.6-81.1) (-); 79.1 (77.8-80.5) (ind) T2: 78.6 (76.2-81.0) (-); 75.9 (73.4-78.4) (ind) -No diff from baseline to 2 months after results -↓ in females, those with more pack-years and/or current smokers	NR	NR	IES: Total: T1: 4.1 (3.4-4.8) (-); 4.0 (2.8-5.3) (ind) T2: 2.6 (2.0-3.3) (-); 7.8 (6.5-9.0) (ind) -↑ at 2 months in (indeterminate) group (p<0.01) (than (-) group); clinically relevant -↑ in current smokers	NR	NR
van den Bergh et al (2010)	Lung/LDCT	• Age: 50–75 years • Screening participants (current or former smokers (≤10 years prior); >15 cigarettes per day for >25 years or >10 cigarettes per day for >30 year and were still smoking or quitted <10 years ago at the time of inclusion) in the NELSON study • With negative or indeterminate results	1,466 (screening group: 733 control group: 733) T1: 630 T2: 641 T3: 620 T4: 600	57.8 (5.5), 56.7 median	• T1=before trial randomization • T2=1 week before baseline scan • T3=1 day after baseline scan (no results) • T4=2 months after baseline scan (post-result)	• Anxious symptoms: STAI-6 • Functional status and well-being: SF-12 • Preference-weighted health status: EQ-5D	Yes, but only for the STAI-6, which was reported to have good reliability and validity, and was found useful to evaluate the effectiveness of screening programmes on subjective anxiety levels.	• SF-12: consists of a PCS and MCS, and the acute (1-week recall) form was used, in which a higher scores indicates a better HRQOL • EQ-5D: using the VAS, which asks respondents to rate their own health, ranging from 0 (worse imaginable health status) to 100 (best imaginable health status) • STAI: consists of 6 items related to anxiety (calm, tense, upset, relaxed, content, worries), which are ra…	Screen group (n=692): • T0=91% (n=692) SF-12, EQ-5D, STAI, IES • T1=93.6% (n=685) EQ-5D, STAI, IES • T2=93% (n=667) EQ-5D, STAI, IES • T3=87.7% (n=684) SF-12, EQ-5D, STAI, IES	SF-12 MCS: T1: 51.9 (10.3) (total); 51.9 (10.2) (-); 51.8 (10.6) (ind) T4: 51.6 (11.1) (total); 51.6 (11.1) (-); 51.9 (11.0) (ind) -No difference from baseline to 2 months after results, even in current smokers SF-12 PCS: T1: 49.5 (8.7) (total); 49.7 (8.4) (-); 48.5 (9.6) (ind) T4: 50.0 (8.2) (total); 50.3 (8.3) (-); 48.9 (7.8) (ind)	EQ-5D VAS: T1: 79.3 (13.7) (total); 79.4 (13.8) (-); 79.1 (13.4) (ind) T2: 78.3 (12.9) (total); 78.7 (12.6) (-); 76.8 (13.8) (ind) T3: 79.1 (12.3) (total); 79.4 (12.2) (-); 78.3 (12.5) (ind; p<0.01) T4: 78.4 (13.7) (total); 79.2 (13.4) (-); 75.0 (14.5) (ind; p<0.01) -No diff from baseline to after the scan and 2 months after results in (-) group -↓ at 2 months in indeterminate group, compared to …	STAI: T1: 33.2 (8.6) (total); 33.1 (8.4) (-); 33.6 (9.3) (ind) T2: 34.6 (8.6) (total); 34.4 (8.5) (-); 35.2 (8.9) (ind) T3: 32.7 (8.8) (total); 32.5 (8.8) (-); 33.5 (8.9) (ind) T4: 33.0 (9.2) (total); 32.6 (9.2) (-); 34.8 (9.2) (ind) -No difference from baseline to 2 months after results in (-) group -↑ from baseline to 2 months after (indeterminate) results (p<0.05), but unchanged from T2 --> T3…	NR	IES: Total: T1: 4.2 (7.2) (total); 4.1 (7.4) (-); 4.5 (6.5) (ind) T2: 5.9 (9.1) (total); 5.8 (9.1) (-); 6.3 (9.1) (ind) T3: 4.5 (7.8) (total); 4.5 (7.7) (-); 4.9 (8.4) (ind) T4: 3.6 (7.5) (total); 2.4 (5.5) (-); 8.3 (11.3) (ind) Intrusive: T1: 1.8 (3.4) (total); 1.7 (3.5) (-); 2.0 (3.0) (ind) T2: 2.5 (4.0) (total); 2.4 (4.0) (-); 2.7 (4.0) (ind) T3: 1.8 (3.6) (total); 1.8 (3.5) (-); 2.0 (3.8) (in…	NR	NR
van den Bergh et al (2008)	Lung/LDCT	• Age: 50–75 years • Screening participants (current or former smokers (≤10 years prior); >15 cigarettes per day for >25 years or >10 cigarettes per day for >30 year and were still smoking or quitted <10 years ago at the time of inclusion) in the NELSON study • With negative or indeterminate results	351 T1: 324 T2: 322 T3: 288	60.3 (6.4) mean 59.3 median	• T1=1 week before baseline scan • T2=1 day after baseline scan • T3=6 months after baseline scan	• Anxious symptoms: STAI-6 • Functional status and well-being: SF-12 • Preference-weighted health status: EQ-5D • Distress: IES • Discomfort of CT scanning and waiting for the CT results: questionnaire	Yes, but only for the STAI-6, which was reported to have good reliability and validity, and for the SF-12, in which there was a reference included for the cross-validation of item selection and scoring. (Gandek B et al 1998).	• SF-12: consists of a PCS and MCS, and the acute (1-week recall) form was used, in which a higher scores indicate a better HRQOL • EQ-5D: classifies generic HRQOL in 5 items: mobility, self-care, usual activities, pain/discomfort, and anxiety/depression with 3 response options (no, some/moderate, and unable/extreme) and contains the VAS, which asks respondents to rate their own health, ranging f…	• T1=92.3% (n=351) • T2=94.4% (n=341) • T3=90% (n=320) All surveys 76.9%	SF-12 MCS*: T1: 54.2 (total); 55.9 (men); 52.2 (women) T3: 55.4 (total); 55.8 (men); 55.1 (women) -No difference in median scores over time SF-12 PCS*: T1: 51.3 (total); 51.6 (men); 51.3 (women) T3: 51.9 (total); 52.4 (men); 50.6 (women) *Median	EQ-5D VAS: T1: 79.0 (total); 79.0 (men); 76.0 (women) T2: 80.0 (total); 80.0 (men); 80.0 (women) T3: 80.0 (total); 80.0 (men); 78.0 (women) *Median ↑ from T1 to T3 (p≤0.05) Scores differed significantly over time, but did not change relevantly over time (<MCID)	STAI*: T1: 33.3 (total); 33.3 (men); 33.3 (women) T2: 30.0 (total); 30.0 (men); 33.3 (women) T3: 33.3 (total); 33.3 (men); 33.3 (women) *Median -↓ at T2 (p<0.01), and ↑ back to baseline at T3, but reported changes were smaller than the MID -Scores differed significantly over time, but did not change relevantly over time (<MCID) -↑ in those who found waiting for the CT scan results to be discomfor…	NR	IES: Total: T1: 3.0 (total); 3.0 (men); 3.0 (women) T2: 1.0 (total); 1.0 (men); 2.0 (women) T3: 2.0 (total); 2.0 (men); 1.0 (women) Intrusive: T1: 1.0 (total); 1.0 (men); 1.0 (women) T2: 0.0 (total); 0.0 (men); 1.0 (women) T3: 0.0 (total); 0.0 (men); 0.0 (women) Avoidance: T1: 1.0 (total); 1.0 (men); 1.5 (women) T2: 0.0 (total); 0.0 (men); 1.0 (women) T3: 1.0 (total); 1.0 (men); 1.0 (women) -Scor…	NR	Discomfort questionnaire: T2: -Discomfort from waiting for CT scan results: 76.0% -Prospect of CT scanning: 17.8% -Undergoing CT scanning: 6.2% ->50% reported discomfort while waiting for CT scan results
Bunge et al (2008)	Lung/LDCT	• Age: 50–75 years • Screening participants (current or former smokers (≤10 years prior); >15 cigarettes per day for >25 years or >10 cigarettes per day for >30 year and were still smoking or quitted <10 years ago at the time of inclusion) in the NELSON study • With negative or indeterminate results	351 T1: 274 (low AR); 47 (high AR) T2: 236 (low AR); 40 (high AR)	60.3 (6.4)	• T1=1 day before screening • T2=6 months after screening (post-result)	• Functional status and well-being: SF-12 • Affective risk perception: questionnaire • Distress: IES	No	• SF-12: measures generic HRQOL and consists of a PCS and MCS, with higher scores indicating a better HRQOL • Affective risk perception questionnaire: measures affective risk perception with a single item (‘‘Besides the estimated chance, you possibly have a certain feeling about your chance of developing lung cancer. What do you feel your chance of developing lung cancer is? Very low, low, not lo…	• T1=92.3% (n=324) • T2=90% (n=288)	SF-12 MCS*: T1: 54.5 (low AR); 50.4 (high AR) T2: 55.5 (low AR); 52.2 (high AR) -No difference over time at 6 months Those with a high risk perception had a significantly lower (worse) median scores on the MCS of SF-12 (p<0.01) at T1 SF-12 PCS*: T1: 51.2 (low AR); 51.9 (high AR) T2: 52.0 (low AR); 52.0 (high AR) *Median	NR	NR	NR	IES*: Total: T1: 2.0 (low AR); 11.5 (high AR) T2: 1.0 (low AR); 6.5 (high AR) Intrusive: T1: 1.0 (low AR); 5.0 (high AR) T2: 0.0 (low AR); 3.5 (high AR) Avoidance: T1: 1.0 (low AR); 5.0 (high AR) T2: 0.5 (low AR); 3.0 (high AR) *Median -↓ from baseline to 6 months after screening in both high and low risk perception groups ( p≤0.01 for IES total, p<0.05 for IES intrusive/avoidance) -Median IES sc…	NR	Affective risk perception questionnaire: T1: 14.5% (high AR) T2: 10.5% (high AR); p<0.05 -Those who felt their risk was high/very high ↓ at 6 months compared to baseline, and a higher proportion felt that their risk of developing LC was low or not low/not high, and 6 months after screening
Gareen et al (2014)	Lung/LDCT or CXR	• Age: 55–74 years • Screening participants (≥30 pack-years of cigarette smoking history, or those who had quit within past 15 years) in the NLST	2812 T1: 2,812 T2: 2,317 T3: 1,990	55-59 41.3%, 60-64 31.9%, 65-69 18, 70-74 8.9%	• T1=Baseline • T2=1 month after screening • T3=6 months after screening	• Functional status and well-being: SF-36 • Anxious symptoms: STAI form Y-1	No	• SF-36: a measure of physical and mental function, consisting of a 36-question health survey with 8 profiles of functional health and well-being (Physical health=Physical Functioning, Role-Physical, Bodily Pain, and General Health scales; Mental health=Vitality, Social Functioning, Role-Emotional, and Mental Health scales) that are used to derive the PCS and MCS ranging from 0 to 100. Lower scor…	• T0=100% (n=2,812) • T1=82.4% (n=2,812) • T2=70.8% (n=2,812)	SF-36v2 MCS: -No difference in MCS at 1 or 6 months in FP/SIFs group, compared to (-) group ↓ at 1 month (p<0.001) and 6 months (p<0.001) in TP group, compared to baseline CT: T1: 51.89 (10.19) (-); 51.52 (9.83) (SIFs); 57.80 (10.04) (FP); 52.03 (11.04) (TP) T2: 51.28 (10.57) (-); 50.21 (11.88) (SIFs); 50.61 (10.66) (FP); 44.14 (14.02) (TP, p<0.001) T3: 51.36 (10.55) (-); 57.77 (10.49) (SIFs); 50…	NR	STAI-Y1: CT: T1: NR T2: 33.67 (11.97) (-); 33.83 (12.68) (SIFs); 34.34 (12.58) (FP); 41.06 (15.10) (TP; p<0.01) T3: 32.76 (12.36) (-); 33.19 (12.41) (SIFs); 33.92 (12.77) (FP); 37.69 (12.04) (TP; p<0.05) CXR: T1: NR T2: 32.93 (12.49) (-); 33.89 (12.05) (SIFs); 32.57 (12.13) (FP); 39.43 (11.66) (TP; p<0.01) T3: 33.09 (11.90) (-); 33.79 (11.32) (SIFs); 32.61 (11.59) (FP); 39.38 (14.47) (TP; p<0.05)…	NR	NR	NR	NR
Kirkoen et al (2016)	Colorectal/FS or FIT	• Age: 50–74 years • Screening participants in the BCSN pilot, receiving FS, FIT, or no screening (control)	FS group: 7,120 FIT group: 6,920 Control group: 7,598 T1: 2,803 (FS); 3,462 (FIT); 1,911 (control) T2: 2,280 (FS); 1,601 (FIT) T3: 1,523 (FS); 2,248 (FIT) T4: 2,107 (FS); 2,509 (FIT); 1,911 (control)	FS: 63.5 FIT: 62.5 Control 62.7	• T1=baseline • T2=after screening result • T3=6 months after screening • T4=12 months after screening	• Anxious symptoms: HADS • Functional status and well-being: SF-12	Yes, for both the HADS and SF-12. This study mentioned the HADS was a validated measure of generic anxiety, and both HADS and SF-12 have been translated into Norwegian and validated in Norwegian background populations (Loge and Kaasa, 1998; Loge et al, 1998; Olsson et al, 2005).	• SF-12: measures generic HRQOL and consists of a PCS and MCS, with higher scores indicating a better HRQOL • HADS: measures level of anxiety or depression; scores of 0–7 are classified as ‘normal’, 8–10 as ‘mild’ anxiety or depression and 11–14 and 15–21 as ‘moderate’ and ‘severe’, respectively with 14 questions. Subscales include seven items on a 0–3 scale, anchored to how participants felt in …	FS group (n=3,629): • T1=77% (n=3,629) • T2=42% (n=3,629) • T3=58% (n=3,629) FIT group (n=3,935): • T1=88% (n=3,935) • T2=57% (n=3,935) • T3=71% (n=3,935) Control group (n=7,598): • T3=73% (n=2,618)	SF-12: Positive screening result: T1: 82.2 (PF); 75.9 (RP); 81.6 (RE); 79.3 (MH); 64.3 (GH); 79.6 (BP); 57.2 (VT); 85.3 (SF) T2: 80.5 (PF); 78.1 (RP); 81.0 (RE); 79.2 (MH); 63.8 (GH); 80.8 (BP); 58.3 (VT); 86.6 (SF) T3: 79.8 (PF); 76.9 (RP); 79.1 (RE); 80.8 (MH); 63.5 (GH); 78.3 (BP); 59.5 (VT); 87.7 (SF) T4: 79.2 (PF); 76.4 (RP); 79.8 (RE); 79.4 (MH); 62.9 (GH); 80.8 (BP); 57.1 (RE); 85.4 (SF) N…	NR	HADS: Numbers not provided -↑ after (+) result (immediately) from baseline, then ↓ at 6 and 12 months -No change at 12 months from baseline in (+) result -↓ after (-) results (immediately) from baseline, then ↑ at 6 and 12 months -↑ in FS group from baseline to 12 months	HADS: Numbers not provided -No difference at 12 months from baseline in (+) result	NR	NR	NR
Kirkoen et al (2016)	Colorectal/FS or FIT	• Age: 50–74 years • Screening participants in the BCSN pilot, receiving FS, FIT, or no screening (control)	7,120 (FS) 6,920 (FIT) Control group: 7,598 T1: 2,906 (FS); 3,521 (FIT) T2: 2,383 (FS); 1,730 (FIT)	FS: 63.7 FIT: 62.9 Control 62.4	• T1=baseline • T2=after screening result	• Anxious symptoms: HADS • Functional status and well-being: SF-12	Yes, for both the HADS and SF-12. This study mentioned the HADS was a validated measure of generic anxiety, and both HADS and SF-12 have been translated into Norwegian and validated in Norwegian background populations (Loge and Kaasa, 1998; Loge et al, 1998; Olsson et al, 2005).	• SF-12: measures generic HRQOL and consists of a PCS and MCS, with higher scores indicating a better HRQOL • HADS: measures level of anxiety or depression; scores of 0–7 are classified as ‘normal’, 8–10 as ‘mild’ anxiety or depression and 11–14 and 15–21 as ‘moderate’ and ‘severe’, respectively with 14 questions. Subscales include seven items on a 0–3 scale, anchored to how participants felt in …	FS group (n=3,634): • T1=80% (n=3,634) • T2=66% (n=3,634) FIT group (n=3,944): • T1=89% (n=3,944) • T2=34% (n=3,944)	SF-12: FS: Positive screening result: T1: 86.7 (22.6) (PF); 84.2 (33.9) (RP); 81.7 (27.2) (RE); 83.4 (17.4) (MH); 69.4 (21.3) (GH); 82.9 (21.4) (BP); 62.5 (24.2) (VT); 87.8 (18.4) (SF) T2: 84.1 (22.1) (PF); 84.6 (33.9) (RP); 85.7 (28.1) (RE); 81.7 (17.5) (MH); 69.5 (21.3) (GH); 85.4 (21.6) (BP); 62.9 (24.2) (VT); 87.9 (17.7) (SF) Negative screening result: T1: 87.0 (23.1) (PF); 84.5 (31.9) (RP); …	NR	HADS: T1: 3.26 (2.42) (FS); 3.13 (2.49) (FIT) T2 (+ result): 3.45 (2.66) (FS); 3.31 (2.58) (FIT) T1: 3.31 (2.39) (FS); 3.55 (2.41) (FIT); T2 (- result): 3.17 (2.39) (FS); 3.36 (2.41) (FIT); p<0.01 for both -↓ after receiving results at T2 from baseline in FS/FIT (-) -↑ after receiving results at T2 from baseline in FS/FIT (+), but not stat sig -↑ in females (+) group	HADS: T1: 2.55 (2.13) (FS); 2.99 (2.08) (FIT) T2 (+ result): 2.31 (2.27) (FS); 2.65 (2.16) (FIT) T1: 2.43 (2.00) (FS); 2.47 (2.06) (FIT) T2 (- result): 2.36 (2.39) (FS); 2.49 (2.06) (FIT) -No difference from baseline in FS/FIT (+/-) -↑ in females (+) group ↓ in males (+) group	NR	NR	NR
Taylor et al (2004)	Prostate, Lung, Cervical, Ovarian (PLCO) /DRE + PSA | CXR | FS | TVS + CA-125	• Age: 55–74 years • Screening participants in the PLCO cancer screening trial • With normal or abnormal results	432 (screen: 215; control: 217) T1: 325 (screen); 217 (control) T2: 178 T3: 163 (screen); 179 (control)	NR	• T1=baseline • T2=4-6 weeks after screening (post-results) • T3=1 year after baseline (9 months after results)	• Functional status and well-being: SF-12 • Cancer-specific distress: IES • Satisfaction with the decision to participate: SWD	No	• SF-12: measures generic HRQOL and consists of a PCS and MCS, with higher scores indicating a better HRQOL • IES: measures lung cancer-specific distress with 15 items tailored to lung cancer as the specific stressor. Each item was scored on a 4-point scale: not at all (score of 0), rarely (score of 1), sometimes (score of 3), and often (score of 5). The total summary score could range from 0 to …	Screening arm (n=215): • T1=85.1% • T2=90.7% • T3=89.8% Control arm (n=217): • T1=93.5% • T3=88.2%	SF-12 MCS: T1: 54.2 (7.3) (intervention); 55.7 (5.1) (control) T2: 52.3 (8.6) (all normal); 53.9 (7.8) (≥1 abnormal) T3: 52.5 (9.7) (all normal); 55.1 (5.7) (≥1 abnormal); 54.4 (7.1) (control) -No change over time, regardless of result -↓ MCS in those ≤64, having FDR with cancer SF-12 PCS: T1: 52.3 (7.1) (intervention); 51.8 (7.5) (control) T2: 53.7 (5.5) (all normal); 51.1 (9.1) (≥1 abnormal) T3…	NR	NR	NR	IES: T1: 45.1% (intervention); 45.2% (control) T2: 44.3% (all normal); 65.7% (≥1 abnormal) T3: 52.5% (all normal); 65.9% (≥1 abnormal); 47.5% (control) -↑ shortly after receiving abnormal results (4-8 week from baseline), but not at 9 months after receiving results (12 months after baseline) results) - when abnormal results --> FP -↑ at 12 months in those with FP result , compared to normal group…	NR	SWD: Satisfaction with decision to participate: T1: 4.4 (0.44); 4.5 (0.52) (control) T2: 4.6 (0.48) (normal); 4.6 (0.51) (≥1 abnormal) T3: 4.5 (0.46) (normal); 4.5 (0.54) (≥1 abnormal); 4.3 (0.61) (control) -High levels of satisfaction with their decision to participate within the 1 year
Parker et al (2002)	Colorectal/FOBT	• Age: 45-74 years	2,184 T1: 1,541 T2: 1,303	NR	• T1=1 month before FOBT • T2=3 months after result of test	• Psychiatric morbidity: General health questionnaire (GHQ) • Anxious symptoms: STAI (only in those who returned positive FOBT results)	Yes, the study mentioned the STAI has been validated, and the GHQ is recognised as a valid measure of anxiety and depression levels.	• GHQ: measures psychiatric morbidity in a 30-item questionnaire identifying depression and anxiety, insomnia, lack of energy, social functioning, and unhappiness. A two point scoring system was used, classing problems as present (1) or absent (0). A score of 5 or more indicates probable psychiatric morbidity in a sample of the general population aged over 50. • SAI: measures anxiety levels in no…	• T1=70.6% (n=2,184) • T2=77% (n=1,693)	GHQ score >5 (indicating psychiatric morbidity): T1: 29.5% T2: 29.6% -No significant difference in proportion scoring >5 (indicating psychiatric morbidity) from baseline to 3 months	NR	NR	NR	NR	NR	NR
Byrne et al (2008)	Lung/LDCT	• Age: 50–79 years • Screening participants (with a smoking history of ≥ 25 years, no self-reported lung cancer screening within 1 year, weight < 400 lb) • With indeterminate, suspicious, or negative results • No personal history of lung cancer	400 T1: 341 T2: 341 T3: 341 T4: 341	60.2 (6.8)	• T1=prior to the participant’s initial CT screening (baseline) • T2=within 1 to 2 weeks after screening results were given • T3=6 months after screening • T4=12 months after screening	• Perceived risk of lung cancer • Anxious symptoms: STAI • Fear of lung cancer: Psychological Consequences Questionnaire (PCQ)	Yes, this study mentioned that instruments used have been extensively validated and tested.	• Perceived risk of lung cancer: measures how likely participants believed it was that they or will get lung cancer, on a scale anchored with from no chance (0%) and certain (100%) • STAI: measures state anxiety (unpleasant emotional arousal in the face of threatening demands and dangers) and trait anxiety (existence of stable individual differences in the tendency to respond with anxiety when an…	85.3% (n=400)	NR	NR	STAI-state: T1: 35.9 (12.4) (-); 34.4 (12.3) (ind); 32.6 (12.3) (susp) T2: 35.9 (12.3) (-); 37.7 (13.8) (ind); 38.3 (14.4) (susp) T3: 34.4 (12.0) (-); 37.3 (12.6) (ind); 32.6 (12.1) (susp) T4: 35.1 (12.9) (-); 35.3 (13.5) (ind); 35.1 (17.5) (susp) STAI-trait: T1: 37.0 (11.3) (-); 36.7 (11.7) (ind); 33.9 (9.8) (susp) T2: 36.6 (11.3) (-); 37.5 (12.2) (ind); 36.6 (11.2) (susp) T3: 35.7 (12.0) (-); 3…	NR	NR	PCQ: Fear of cancer: T1: 7.0 (2.5) (-); 7.2 (2.8) (ind); 6.4 (2.3) (susp) T2: 7.0 (2.4) (-); 7.5 (2.7) (ind); 8.5 (2.6) (susp) T3: 6.5 (2.4) (-); 7.1 (2.6) (ind); 7.4 (3.0) (susp) T4: 6.7 (2.3) (-); 7.1 (2.7) (ind); 7.1 (2.5) (susp) Fear of cancer: ↑ at 1-2 weeks after receiving suspicious results (p<0.001), stayed high at 6 and 12 months after screening ↑ in females (p<0.03), current smokers (p<…	Perceived risk of cancer (1-question): T1: 17.1 (20.4) (-); 18.9 (22.9) (ind); 18.6 (15.7) (susp) T2: 11.2 (20.2) (-); 20.1 (25.0) (ind); 34.5 (28.0) (susp) T3: 13.1 (20.8) (-); 14.8 (19.7) (ind); 30.3 (28.0) (susp) T4: 13.1 (19.9) (-); 18.9 (25.2) (ind); 31.2 (28.9) (susp) Perceived risk of cancer: ↓ at 1-2 weeks after receiving (-) results (temporary reduction), then ↑ ↓ at 6 months after scree…
Taghizadeh et al (2019)	Lung/LDCT	• Age: 50–75 years • Screening participants (current or formers smokers with a 2% or greater lung cancer risk over 6 years using a risk prediction tool) in the Pan-Canadian Early Detection of Lung Cancer Study • With positive results	1,237 T1: 1,237 (total); 279 (+) T2: 953 (total); 238 (+) T3: 1,066 (total); 246 (+)	62.9 (6.1)	• T1=At the time of study enrollment (baseline) • T2=Within 1 month after receiving the CT results were received • T3=12 months post-baseline	• Anxious symptoms: STAI-6 • Functional status and well-being: SF-12 • Preference-based health status: EQ-5D-3L	Yes, the study mentioned using validated assessment tools to measure overal HRQOL as well as specific physical, psychological and anxiety scores.	• SF-12: measures generic HRQOL and consists of a PCS and MCS, with higher scores indicating a better HRQOL • EQ-5D-3L: consists of a preference-based index score and a Visual Analogue Scale (VAS); the index scores were derived from the current Canadian tariff, and the VAS is a Likert scale asking participants to rate their own health between 0 (worse imaginable health status) to 100 (best imagin…	• T1=100% (n=1,237) • T2=77% (n=953) • T4=86% (n=1,066)	SF-12 MCS: T1: 51.1 (total); 51.3 (+) T2: 50.9 (total); 51.2 (+) T3: 51.2 (total); 51.3 (+) -No difference in MCS at 1 or 12 months (regardless of result) No statistically significant difference following baseline scan among (+) group SF-12 PCS: T1: 46.1 (total); 46.2 (+) T2: 46.8 (total); 46.5 (+) T3: 46.4 (total); 45.3 (+)	EQ-5D VAS: T1: 76.3 (total); 76.2 (+) T2: 76.8 (total); 76.1 (+) T3: 76.8 (total); 76.4 (+) EQ-5D-3L: T1: 0.84 (total); 0.84 (+) T2: 0.84 (total); 0.84 (+) T3: 0.84 (total); 0.83 (+) No diff at 1 or 12 months (regardless of result) No stat sig changes following baseline scan among (+) group	STAI: T1: 30.9 (total); 29.9 (+) T2: 33.1 (change=2.27 (0.57-3.96), p<0.001) (total); 33.2 (+) T3: 31.7 (change=1.11 (-1.11-3.33)) (total); 31.7 (+) T2 (total): increase>MCID (n=180); decrease >MCID (n=60), p<0.001 T3 (total): increase>MCID (n=146); decrease >MCID (n=87), p<0.0001 T2 (+): increase>MCID (n=20); decrease >MCID (n=41), p<0.002 T3 (+): increase>MCID (n=14); decrease >MCID (n=35), p<0…	NR	NR	NR	NR
Robb et al (2012)	Colorectal/FS	• Age: 58-59 years • All men and women registered at 34 London General Practices and part of a national cancer screening program	1,020 T1: 751 T3: 674	58-59	• T1=Prescreening • T3=At 3 months	• Experience of test: Morning-after questionnaire • Satisfaction: follow-up questionnaire • Anxious symptoms: STAI-4	No	• Experience of test: measured pain and side effects; experience of pain was recorded with two questions: ‘How much pain did you feel during the test?’ (none/mild/quite a lot/severe) and ‘Was the test more painful or less painful than expected’ (less painful/about the same/more painful). Side-effects were assessed with the question: ‘Did you have any of the following after the test’: abdominal pa…	• T1=74% (n=1,020) • T2=90% (n=1,020) • T3=66% (n=1,020)	NR	NR	STAI: T1: 27.7% anxious (STAI > 44) T3: 25.5% No difference at 3 months	NR	NR	NR	Experience of test: T2: -87% reported no/mild pain, <1% severe pain -51% reported less painful than expected, 14% more painful Satisfaction with procedure overall: T3: >95% Colorectal symptoms (mean, SD): T1: 2.00 (1.61) T3: 1.19 (1.37); 0.81 fewer symptoms than at T1 (p<0.0001) High satisfaction at 3 months from baseline, and fewer symptoms
Cvejic et al (2020)	Anal/Anal swab + HRA	• Age: 35+ years • HIV (+/-) GBMSM in the SPANC, receiving anal swab and HRA simultaneously	T1: 617 T2: 500 T3: 270	50 (9.5)	• T1=baseline • T2=2 weeks after screening • T3=3 months after screening	• Functional status and well-being: SF-36 MCS • Preference-based health status: SF-6D	Yes, the study mentioned a reference for the validation of the SF-36 that was modified for use in Australia.	• SF-36: MCS: provides a generic measure of HRQOL using the MCS, which is a norm-based, aggregated summary measure combining the functional health and well-being domains of the SF-36v2 (with greater weighting given to psychosocial health concepts). A value of 50 indicates an average level of HRQOL (relative to US adult population norms), with higher values indicating better QOL • SF-6D: single pr…	NR	SF-36v MCS: T1: 48.9 (10.4) T2: adjusted mean change: 1.79 (-2.99 to 0.59) units lower (p=0.004 for those who perceive results as abnormal, than those who perceived their results as normal T3: adjusted mean change: 0.79 (-2.68 to 1.10) units lower for those who perceive results as abnormal, than those who perceived their results as normal -↓ MCS at 2 weeks (p=0.004) in those who perceived their r…	SF-6D: T1: 0.76 (0.11) T2: adjusted mean diff: -0.02 (-0.037 to 0.003) units lower for those who perceive results as abnormal, than those who perceived their results as normal (p=0.018) T3: adjusted mean diff: 0.002 (-0.021 to 0.025) units higher for those who perceive results as abnormal, than those who perceived their results as normal -↓ utility-based QOL at 2 weeks (p=0.018) in those who perc…	NR	NR	Single item from IES: Intrusive thoughts about receiving an abnormal test result: Numbers NR Greater proportion of individuals who perceived their test result to be abnormal reported unintentionally thinking about their test results more often at 2 weeks (p<0.001) and at 3 months (p=0.006), compared to those who perceived their test results to be normal	Anal screening questionnaire: T2: Significantly greater proportion of patients who perceived their test results to be abnormal (compare to those who perceived their results to be normal) reported feeling worse than usual about their: -Level of concern that something was seriously wrong (p<0.001) -Fear about anal cancer (p<0.001) T2: Significantly greater proportion of patients who perceived their…	Anal screening questionnaire: Greater proportion of patients who perceived their test results to be abnormal (compare to those who perceived their results to be normal) reported feeling: T2: more worried about getting anal cancer (p<0.001), and felt they were more likely to develop anal cancer than other gay men their age (mean difference=0.29 (0.4-0.55); p=0.025) T3: more worried about getting a…
Ruberg et al (2017)	Ovarian/TVS + CA125	• Age: 30-60 years • Screening participants (women living in the Netherlands) • With abnormal results	2300 normal: 164 abnormal: 16 T1: 180 T2: 180 T3: 180	56.8 (9.7)	• T1=7-30 days before screening (baseline) • T2=day of screening • T3=14-30 days after screening	• Magnitude of worry: Magnitude Worry Measure (MWM) • Distress: IES • Ovarian cancer worry: CWS	No	• MWM: one single-item measure assessing the magnitude of worry using a seven point Likert-type scale with the following anchors: 1=“not at all worried” and 7=“extremely worried.” • R-IES: 15-item measure of subjective distress (and indirectly, worry) related to a specific life stressor that yields intrusion and avoidance subscale scores as well as a total score. The intrusion subscale (7 items) …	• T1=100% (n=180) • T2=100% (n=180) • T3=100% (n=180)	NR	NR	NR	NR	R-IES: T1: 3.51 (5.56) (total); 3.56 (5.67) (normal); 2.93 (4.36) (abnormal) T2: 3.06 (5.02) (total); 3.00 (5.06) (normal); 3.69 (4.69 (abnormal) T3: 2.44 (4.75) (total); 2.07 (4.42) (normal); 6.25 (6.38) (abnormal) Did not significantly ↓ on the day of screening, but did ↓ upon receipt of normal scan results (p=0.007), when compared to after screening. ↑ (in intrusive thoughts) from baseline to …	MWM: T1: 3.75 (1.69) (total); 3.67 (1.67) (normal); 4.5 (1.75) (abnormal) T2: 3.29 (1.62) (total); 3.24 (1.61) (normal); 3.81 (1.72) (abnormal) T3: 2.58 (1.49) (total); 2.49 (1.42) (normal); 3.50 (1.82) (abnormal) CWS: T1: 2.13 (1.61) (total); 2.08 (1.57) (normal); 2.69 (1.99) (abnormal) T2: 1.72 (1.28) (total); 1.71 (1.31) (normal); 1.88 (0.96) (abnormal) T3: 1.34 (1.22) (total); 1.28 (1.21) (no…	NR
Laing et al (2014)	Colorectal/FOBT	• Age: 50-74 years • No evidence of a FOBT in the last 8 months • No flexible sigmoidoscopy in the last 4 years • No colonoscopy in the last 9 years • Continuously enrolled in Group Health for at least 2 years, received care at one of 21 Group Health Medical Centers	2,260 T1: 45 (+); 96 (-) T2: 34 (+); 82 (-) T3: 38 (+); 86 (-)	59	• T1=baseline • T2=14 days post FOBT screen result • T3=4 months post FOBT screen result	• Colon cancer-specific worry: questionnaire • Anxious symptoms: STAI	No	• CRC-specific worry: consists of 2 questions about worry frequency and recent CRC worry on mood, both rated on a 5-point Likert scale ranging from “never”= 1 to “all the time”=5. Respondents were designated as “no worry” or no impact on mood by combining the following results (never=1 and rarely=2) and “yes, at least some worry/impact on mood” by combining the following results (sometimes=3, mos…	• T1=64.9% (n=2,260)	NR	NR	STAI: T1: 35.6 (+); 32.5 (-) T2: 38.8 (+); 30.9 (-) T3: 34.6 (+); 30.6 (-) ↑ at 1-2 weeks post-screening (within 2 days of result) in FOBT (+) group (compared to (-) group) (p=0.007), but ↓ to baseline at 4 months after results Anxiety was not clinically meaningful (STAI ≥ 54) in FOBT (+) individuals	NR	NR	NR	NR
Landstra et al (2013)	Anal/Anal swab + HRA	• HIV (+) individuals and MSM, with history of anal disease (not cancer)	291 T1: 271 T2: 220 T3: 50	52 (9; 28-73)	• T1=initial interview (baseline) • T2=after receiving cytology results (2 weeks from baseline) • T3=after receiving histology results (8-10 weeks from baseline)	• Distress: Distress Thermometer • Anxious/depressive symptoms: DASS • Functional status and well-being: SF-12	Yes, the study mentioned the SF-12 is a measure of health-related quality of life that is well validated in Australia, and the DASS measures has been used with general, clinical and HIV-infected populations and has good internal consistency, validity and test–retest reliability.	• Distress Thermometer: single item measuring subjective distress in relation to specific aspects of the screening process such as waiting. for the swab results or since the HRA results; utilizes a Likert type scale from 0=No Distress to 10=Extreme Distress • SF-12: measure of HRQOL, with 2 summary scales of physical and mental well-being are generated using the brief integer scoring method • DAS…	• T1=94% (n=287) • T2=84% (n=263) • T3=79% (n=63)	SF-12: Numbers not provided -No difference from baseline to 2 weeks	NR	DASS: Numbers not provided No difference from at 2 weeks	DASS: Numbers not provided No difference from baseline to 2 weeks	Distress Thermometer: Numbers not provided ↑ at 2 weeks in TP group (high threat group requiring HRA) than FP group (reassured group requiring HRA)	Anal screening questionnaire: Numbers not provided ↑ at 2 weeks in TP/FP group (requiring HRA than (-) group (p<0.001) ↑ in TP group than FP group	NR
Korfage et al (2012)	Cervical/Pap smear	• Age: 30-60 years • Screening participants (women living in the Netherlands) • With normal results	2,300 T1: 789 T2: 706 T3: 731	Screen participants: 45.3 (9.4), Median 45 Reference group: 45.8 (7.9), median 46.9	• T1=initial interview (baseline) • T2=after the screening • T3=after receiving the results	• Anxious symptoms: STAI-6 • Functional status and well-being: SF-12 • Preference-based health status: EQ-5D • Screen-specific anxiety: PCQ • Potential symptoms and feelings related to procedure: questionnaires	Yes, this study mentioned included validated measures on generic HRQoL, generic anxiety, and screen-specific anxiety, all of which were used in previous studies.	• SF-12: consists of 12 items in the physical and mental domain with summary measures for the PCS and MCS constructed using norm-based methods, with a mean of 50 and a standard deviation of 10 in the general US population. • EQ-5D: consists of 5 items (mobility, self-care, usual activities, pain/discomfort, and anxiety/depression). Classification scores can be linked to a utility score, with zero…	• T1=60% (n=1,551) • T2=89% (n=789) • T3=93% (n=789)	SF-12 MCS: T1: 53 (9) T2: 53 (9) T3: 54 (9) -↑ after screening and receipt of normal results (p<0.001) SF-12 PCS: T1: 52 (9) T2: 52 (9) T3: 52 (9)	EQ-5D: T1: 0.89 (0.19) T2: 0.90 (0.19) T3: 0.91 (0.17) EQ-5D self-rated health: T1: 81 (14) T2: 81 (12) T3: 82 (12); (p=0.02) ↑ self-rated health after screening and receipt of normal results (p=0.02)	STAI: T1: 33 (10) T2: 32 (10) T3: 31 (10) ↓ generic anxiety in those with normal results (p<0.001)	NR	NR	NR	PCQ: psychological impact (emotional subscale) T1: 0.8 (1.9) T2: 0.9 (2.0) T3: 0.8 (1.9) Satisfaction with the screening procedure: T1: 80% T3: 66% Burden of the entire procedure: T1: 2% (very stressful); 23% (fairly stressful); 76% (not at all stressful) T3: 1% (very stressful); 32% (fairly stressful); 67% (not at all stressful) ↑ PCQ after screening, but ↓ to pre-screen levels after receipt of …
Hafslund et al (2012)	Breast/Mammogram	• Age: 50-69 years • Screening participants: women attending organized screening and later recalled because of false positive or positive results • Control: negative results in screening	246 T1: 4,249 T2: 128 (FP); 13 (+) T3: 91 (FP) T4: 77 (FP)	False-positive: 57 (5.8) Negative: 58 (5.5)	• T1=before screening (baseline) • T2=2 weeks after screening (and post false-positive or positive results) • T3=3 months after screening • T4=6 months after screening Control: negative results T1=before screening T4=6 months after screening	• Functional status and well-being: SF-36 • Anxious/depressive symptoms: HADS	Yes, this study mentioned using questionnaires validated among Norwegians.	• SF-36: a measure of physical and mental function, consisting of a 36-question health survey with 8 profiles of functional health and well-being (Physical health=Physical Functioning, Role-Physical, Bodily Pain, and General Health scales; Mental health=Vitality, Social Functioning, Role-Emotional, and Mental Health scales) that are used to derive the PCS and MCS ranging from 0 to 100. Lower scor…	• T2=57% (n=246) • T3=71% (n=128) • T4=85% (n=77)	SF-36: Mental Health: T1: 83.0 (14.5) (intervention); 83.0 (14.7) (control) T2: 79.9 (16.5); p=0.03 T3: 81.5 (13.5) T4: 83.0 (14.5) (intervention); 83.0 (14.7) (control) General Health: T1: 74.6 (20.7) (intervention); 77.0 (19.8) (control) T2: 72.6 (21.9) T3: 71.0 (22.9) T4: 70.3 (23.7) (intervention); 77.0 (20.0) (control) Other subscales: NR -↓ MH (p=0.03) at from baseline to T2 -↓ GH (p=0.02),…	NR	HADS: T1: 3.9 (3.1) (intervention); 4.1 (3.3) (control) T2: 4.6 (3.7); p=0.04 T3: 4.3 (3.4) T4: 4.1 (3.2); 4.0 (3.3) (control) 23 women (18%) had a clinically significant level of anxiety at recall -↑ at 2 weeks after screening/results (p=0.04) in FP group, compared to baseline, but ↓ at 3 and 6 months	HADS: T1: 2.6 (2.2) (intervention); 2.4 (2.6) (control) T2: 2.9 (3.0) T3: 3.1 (2.9) T4: 3.2 (2.9); 2.4 (2.6) (control; p=0.045) -↑ after screening in the FP group compared to baseline, and ↑ at T4 (p=0.045) compared to control (-) group	NR	NR	NR
Cormier et al (2002)	Prostate/PSA test	• Age: 40-70 years • Men with family history of prostate cancer • With normal results	334 T1: 220 T2: 220 T3: 220	52 (8.3) 40-49 (52%) 50-59 (28%) 60-70 (20%)	• T1=baseline, at screening • T2=post-screening, while waiting for results • T3=post- normal results of PSA test (average 15.6 days after screen) • T1 - T2=Waiting for Results Period • T2 - T3=Normal Result Announcement Period	• Functional status and well-being: SF-36 • Anxious symptoms: STAI-State	Yes, this study mentioned that HRQOL was measured with the RAND SF-36, a generic questionnaire validated in the general population, and that both the SF-36 and the STAI are written, self-administered questionnaires previously validated in French.	• SF-36: a measure of physical and mental function, consisting of a 36-question health survey with 8 profiles of functional health and well-being (Physical health=Physical Functioning, Role-Physical, Bodily Pain, and General Health scales; Mental health=Vitality, Social Functioning, Role-Emotional, and Mental Health scales) that are used to derive the PCS and MCS ranging from 0 to 100. Lower scor…	NR	SF-36 T1: 89 (19) (PF); 88 (27) (RP); 74 (23) (BP); 69 (18) (GH); 65 (18) (VT); 85 (12) (SF); 87 (28) (RE); 73 (18) (MH) T2: 89 (19) (PF); 85 (31) (RP); 73 (23) (BP); 70 (18) (GH); 67 (18) (VT); 84 (22) (SF); 85 (31) (RE); 74 (17) (MH) T3: 90 (18) (PF); 87 (28) (RP); 74 (22) (BP); 71 (17) (GH); 68 (17) (VT); 86 (19) (SF); 90 (25) (RE); 76 (15) (MH) -↓ while waiting for results vs receiving normal…	NR	STAI*: T1: 79 (17) T2: 79 (18) T3: 81 (17) *underwent linear conversion to scale from 0 to 100 -↑ while waiting for results (p=0.03) vs receiving normal results	NR	NR	NR	NR
Absetz et al (2003)	Breast/Mammogram	• Age: 50-59 years • Women with familial, other/personal, or no experience of breast cancer • With normal and false positive findings	1,942 (1,407 with normal results, 535 recalled for further examinations) T1: 180 (low PS); 621 (mod PS); 197 (high PS) T2: 150 (low PS); 517(mod PS); 162 (high PS) T3: 141 (low PS); 499 (mod PS); 157 (high PS)	50	• T1=1 month before screening • T2=2 months after screening • T3=12 months after screening	• Anxious symptoms: STAI-S • Depressive symptoms: BDI • Health-related concerns: Illness Attitude Scales (IAS) • Breast cancer-specific beliefs and concerns	No	• STAI-S: measure of anxiety/distress, using the state portion of STAI (scale range 20-80) • BDI: measure of depression/distress (range 0-63) • IAS: measure of health-related concerns with five subscales (item scale range 0–4), including concern about pain and bodily preoccupation (CP, 4 items), negative effects of bodily symptoms (EfS, 3 items), and worry about illness (WI, 4 items) • Breast can…	• T1=63.3% • T2=85.5% • T3=80%	NR	NR	STAI-state: T1: 31.5 (9.0) (low PS); 33.7 (9.2) (mod PS); 37.2 (12.2) (high PS) T2: 31.7 (8.4) (low PS); 33.9 (9.2) (mod PS); 37.2 (11.4) (high PS) T3: 31.3 (10.1) (low PS); 34.1 (9.9) (mod PS); 35.9 (10.2) (high PS) Not affected by screening finding ↑ in those with high perceived susceptibility, stayed constant at 2 months, slight dip at 12 months Women with low PS: remained stable	BDI: T1: 5.7 (6.3) (low PS); 7.6 (7.3) (mod PS); 9.2 (8.0) (high PS) T2: 5.5 (6.5) (low PS); 6.5 (7.0) (mod PS); 8.5 (8.2) (high PS) T3: 5.9 (7.7) (low PS); 7.3 (7.8) (mod PS); 9.3 (8.3) (high PS) Women with high PS: ↓ from T1 to T2 then ↑ from T2 to T3 (back to baseline) Women with low PS: remained stable Not affected by screening finding The present study showed that the level of depression amo…	Breast cancer concern - frequency of intrusive thinking: T2: 1.38 (0.51) (low PS); 1.67 (0.54) (mod PS); 2.02 (0.44) (high PS) T3: 1.37 (0.52) (low PS); 1.68 (0.53) (mod PS); 1.95 (0.50) (high PS) T2: 1.67 (0.52) (normal); 1.76 (0.62) (FP) T3: 1.62 (0.54) (normal); 1.83 (0.56) (FP) ↑ in those with pre-screening PS, personal or family history of BC ↑ post-screening intrusive thoughts in FP group, …	Current worry about breast cancer: T2: 1.18 (0.40) (low PS); 1.37 (0.52) (mod PS); 1.55 (0.59) (high PS) T3: 1.20 (0.42) (low PS); 1.40 (0.53) (mod PS); 1.61 (0.57) (high PS) T2: 1.30 (0.48) (normal); 1.54 (0.60) (FP) T3: 1.35 (0.50) (normal); 1.54 (0.60) (FP) ↑ in those with pre-screening PS, personal or family history of BC ↑ post-screening BC-specific concerns/worry in FP group, compared to no…	Perceived susceptibility (perceived personal lifetime risk): T1: Normal finding: Low pre-screening PS: 45.5% (low risk); 28.0% (moderate risk); 2.3% (high risk) Moderate pre-screening PS: 21.5% (low risk); 42.6% (moderate risk); 6.4% (high risk) High pre-screening PS: 5.4% (low risk); 56.2% (moderate risk); 17.7% (high risk) FP finding: Low pre-screening PS: 42.0% (low risk); 27.0% (moderate risk…
Williams et al (2006)	Colorectal/Colonoscopy	• Age: 24-65 years • Asymptomatic individuals with at least 2 first-degree relatives (FDR) with colorectal cancer, or 1 FDR if the family member developed the disease at age 50 years or less, were included, as well as those suspected of being part of a Familial Adenomatous Polyposis (FAP) or Hereditary Non Polyposis Colorectal Cancer (HNPCC) kindred • With normal results	50 T1: 45 T2: 45	Median age=44 (24-65))	• T1=Before screening colonoscopy • T2=After having colonoscopy	• Anxious symptoms: non-validated Bowel Cancer Screening Questionnaire	No	• Bowel cancer screening questionnaire: contained 12 questions, with 1 specific question about the levels of anxiety relating to the perceived risk of developing colorectal cancer, with the severity of anxiety assessed on a scale of none, moderate and severe anxiety	• T1=90% (n=50)	NR	NR	Bowel Cancer Screening Questionnaire: At one time point: T1: 7 (16%) (no anxiety); 29 (65%) (moderate anxiety); 9 (19%) (severe anxiety) T2: 26 (58%) (no anxiety); 14 (32%) (moderate anxiety); 5 (10%) (severe anxiety) -42% still had moderate or severe anxiety present after exam and normal results	NR	NR	NR	NR
Tinmouth et al (2011)	Anal/Anal swab + HRA	• Age: 18+ years • HIV-Infected MSM with a history of anal receptive intercourse • Participants in TRACE	104	Median age=44 (40-50) 77% receiving HAART	• T1=within a week before the initial visit • T2=within a week after the initial visit • T3=within a week after receiving results • T4=within a week before the follow-up visit (usually at 6 mo)	• Distress: Impact of Events Scale (IES) • Distress: Illness Intrusiveness Ratings Scale (IIRS) • Positive subscale from the Psychological Consequences Questionnaire (PCQ+)	Yes, this study mentioned the IES, IIRS, and PCQ (22-item instrument originally developed for and validated on patients having screening mammography) are all validated instruments.	• IES: Each item is graded on a 4-point frequency scale. Total scores may range from 0 to 75, but subscale scores may be calculated for avoidance (scored 0–40) and intrusion (scored 0–35). With use of the IES, symptoms may be classified as low (scores less than 8.5 on either the avoidance or intrusion scales), medium (scores, 9–19), or high level (over 19) • IIRS: comprises 13 items (1 item per q…	• T4=67% (n=104)	NR	NR	NR	NR	Elevated IES scores (score≥9 on either the intrusiveness or avoidance subscales): T1: 22% T2: 29% T3: 24% T4: 25% Elevated IIRS scores (score=9 on ≥1 of the 13 items in the scale, or score ≥3 on ≥3 of the 13 items): T1: 25% T2: 32% T3: 20% T4: 15% -Psychological experience/impact: ↑ levels of negative impact within 1 week of screening, but ↓ after receiving results and at 6 months ↑ in younger pa…	NR	NR
Ong et al (2016)	Anal/DARE	• Age: 35+ years • HIV (+) MSM	327 T1: 327 T2: 234	51 (9)	• T1=baseline, before exam • T2=2 weeks after exam	• Experience of DARE (cancer worry): questionnaire • Functional status and well-being: SF-12 • Preference-weighted health status: SF-6D	Yes, this study mentioned participants answering validated questions regarding general, anal, and sexual health, possible adverse events from DARE, and that the SF-12 contained validated questions measuring the physical and mental health of an individual.	• Experience of DARE (cancer worry): measures experience during and after the exam with items measuring general, anal, and sexual health, cancer worry • SF-12: measures physical and mental health of an individual using 12 validating questions; data is converted, using the SF-6D classification for describing health, to utility scores, which quantify HRQOL between 0 and 1, where 0 equates to death …	• T1=72% (n=327)	SF-12: Numbers not provided -No statistically significant difference from baseline to 2 weeks (regardless of result)	SF-6D: T1: 0.76 (0.13) T2: 0.77 (0.13) -No diff at 2 weeks (regardless of result) from baseline	NR	NR	NR	Cancer worry: at one time point After exam: worried about dying soon (4%), thought about anal cancer a lot (3%), worried about developing anal cancer (3%) -≈3% of men reported thinking more about anal cancer, were worried about developing AC, and were worried about dying soon.	During exam: -Feeling in control (100%), relaxed (82%) Experience after the exam: -Optimistic about future health: 98% -Reassured by anal exam results: 83% -Life changed for the worse because of results: 2% -Overall positive experience at 2 weeks after exam and acceptable with minimal side effects.
Taupin et al (2006)	Colorectal/Colonoscopy		231 T1: 231 T2: 231	62 (5)	• T1=30 days before screening • T2=after screening (mean of 36 days)	• Functional status and well-being: SF-36	Yes, this study mentioned examining SF-36 rating scores according to previously validated categories, which were constructed from an inpatient population with overall lower health status than our outpatient cohort, and were then validated in groups of patients with acute health conditions.	• SF-36: measure of HRQOL, with clinically meaningful cut points to interpret the pre- and post-SF 36 scores	NR	SF-36: T1: 80.2 (PF); 75.6 (BP); 82.6 (RP); 73.3 (GH); 88.1 (SF); 64.6 (VT); 88.6 (RE); 78.0 (MH) T2: 78.6 (PF); 77.3 (BP); 85.2 (RP); 72.7 (GH); 88.5 (SF); 66.5 (VT); 92.9 (RE); 79.9 (MH) -↑RE (p=0.03) and VT (p=0.04) from before to after screening (~36 days) -↑ in number of participants (30%) with clinically better VT and MH scores after screening	NR	NR	NR	NR	NR	NR
Brunton et al (2005)	Breast/Mammogram	• Age: 50-64 years • Women who participated in a Waikato screening mammography pilot program, including those who had been recalled in the past (6%) and whose mammograms had not indicated the presence of cancer • With clear results only	1085 T1/T2: 611	50-54 (224/584=38.4%) 55-69 (204/584=34.9%) 60-64 (156/584=26.7%)	• T1=before third round of screening • T2=after third round of screening	• Worry questionnaire	No	• Worry questionnaire: assesses how worried participants feel at various stages of the screening mammography process: general level of worry about breast cancer, while awaiting mammogram, while awaiting results of mammogram, after mammogram (not at all, a little bit, quite, very)	61% (n=1,085)	NR	NR	NR	NR	NR	Worry questionnaire: at one time point Awaiting MMG: Worry: 258 (44%) (none); 265 (45%) (little); 38 (7%) (quite), 23 (4%) (very) None/little worry: Relaxed: 475 (93%)/Stressed: 48 (64%) Quite/very worry: Relaxed: 34 (7%)/Stressed: 27 (36%) Awaiting results of MMG: Worry: 186 (32%) (none); 294 (50%) (little); 75 (13%) (quite), 29 (5%) (very) After MMG: Felt reassured/ the same/more worried: 393 (…	NR
Wood et al (2008)	Gynecological//OPH + EB + TVS + CA125	• Age: 25+ years • Women from HNPCC (or Lynch syndrome) families (included known mutation or obligate carriers, those who met the clinical criteria defining HNPCC, first-degree relatives) that are referred for gynecological screening	26 T1: 15 T2: 15 T3: 15	41.3 (37.2-45.3)	• T1=Prior to screening • T2=3 month following screening • T3=6 months following screening	• Anxious/depressive symptoms: HADS • Functional status and well-being: SF-36	No	• HADS: • SF-36v2: contains physical and mental subscales	• T1=100% (n=26) • T2, T3=58% (n=26)	SF-36 MCS: T1: 52.9 (9.3) T2: 53.1 (11.3) T3: 50.8 (10.2) SF-36 MCS (FP): T1: 57 (53-61.1) T2: 55 (46.3-63.7) T3: 53.6 (45.4-61.8) -Despite trend in ↓ MCS over time, no significant differences in the subscales scores were found over time at 3 or 6 months following screening (regardless of result) SF-36 PCS: T1: 50.8 (9.3) T2: 46.6 (13.8) T3: 47.3 (15.0) SF-36 PCS (FP): T1: 53 (48.6-57.7) T2: 45.8…	NR	HADS: T1: 7.7 (4.7) T2: 7.6 (5.1) T3: 7.3 (5.5) -No difference	HADS: T1: 3.6 (5.1) T2: 3.6 (5.4) T3: 2.7 (3.2) -No difference	NR	NR	NR
Tyndel et al (2007)	Breast/Mammogram	• Age: 35-49 years • Women with a moderate or high risk of familial breast cancer • Receiving an all-clear or FP result	All-Clear Result: 1,174 Recall: 112 T1: 2,321 T2: 1,448 (all-clear); 145 (recall) T3: 1,316 (all-clear); 120 (recall)	Recall: 43.2 (3.52) All-clear result: 43.2 (3.44)	• T1=1 month before mammography • T2=1 month after receiving final results • T3=6 months after receiving final results	• Worry: CWS-R • Positive psychological consequences, perceived benefits of screening: PCQ	Yes, this study mentioned the CWS-R has been widely used and validated in populations at increased risk of cancer, and included a reference regarding the development and validation of the PCQ was included to measure the psychological consequences of screening mammography.	• CWS-R: 6-item measure assessing the frequency of concerns about developing cancer and the impact of these concerns on mood and daily functioning. Items are scored from 1 (not at all or rarely) to 4 (almost all of the time), and summed for a total score (range, 6 to 24) • PCQ: measures negative (12 items) and positive (10 items) psychological consequences of breast screening in terms of emotiona…	Total: • T1=62% (n=3,740) • T2=80% (n=1,991) • T3=73% (n=1,967)	NR	NR	NR	NR	NR	CWS: T1: 11.61 (2.90) (recall); 10.99 (2.91) (all-clear) T2: 11.68 (2.89) (recall); 10.56 (2.60) (all-clear) T3: 10.35 (2.65) (recall); 10.12 (2.49) (all-clear) ↓ at 1 (p=0.000) and 6 months (p=0.001) in all-clear group ↓ at 6 months (p=0.000) in FP/recall group Women who received a FP result did not show a stat sig increase in cancer worry or negative psych consequences after receiving their res…	PCQ: Psychological consequence T1: 7.32 (7.66) (recall); 5.06 (6.71) (all-clear) T2: 7.10 (7.44) (recall); 4.18 (6.19) (all-clear) T3: 4.61 (6.42) (recall); 3.84 (6.00) (all-clear) No difference at 1 month after receiving FP results (Women who received a FP result did not show a stat sig increase in negative psych consequences after receiving their results) Psych consequence (negative): ↓ at 1 an…
Bredart et al (2012)	Breast/MRI+MMG or standard MMG	• Age: 20-70 years • Women with a family history of breast cancer • Women with no clinical signs of breast cancer, no ongoing cancer treatment, no metastasis, no bilateral mastectomy • Women eligible for ‘MRI’ included either women with a demonstrated genetic mutation; non-tested women with a first degree relative with a demonstrated genetic mutation; women with a probability of a genetic mutatio…	1,561 (Mx group: 661 MRI group: 900) T1: 818 (MRI+MMG); 641 (MMG) T2: 365 (MRI+MMG); 604 (MMG)	MRI+MMG: <50 (58.5%), 50-59 (26.7%), ≥60 (14.8%) MMG: <50 (34.5%), 50-59 (49.7%), ≥60 (15.9%)	• T1=Pre-surveillance (less than 7 days before screening) • T2=2 days after exam (before results	• Breast cancer risk perception: questionnaire • Anxious symptoms: STAI State Anxiety • Psychological experience of mammography: Mammography Questionnaire (MCQ) • MRI-specific discomfort: questionnaire	Yes, the study included references regarding the validation of the MGQ to measure patient satisfaction with mammography.	• Breast cancer risk perception: A total score may be computed ranging between 0 (very low perceived risk) and 1 (very high perceived risk) • STAI: The global score ranges from 20 to 80 and a score greater than 46 is considered to indicate moderate to very high anxiety • MGQ: The MGQ comprises 27 items scored on a 5-point Likert agreement scale (from strongly agree to strongly disagree). All resp…	Mx group (n=661): • T1=97% (n=661) • T2=91% (n=661) MRI group (n=900): • T1=91% (n=900) • T2=91% (n=900)	NR	NR	NR	NR	NR	NR	MGQ: Psychological experience: T1: NR T2: 24.6 (4.5) (MRI+MMG); 23.4 (4.8) (MMG) MGQ: Perception of care: T1: NR T2: 27.3 (3.7) (MRI+MMG); 27.1 (3.6) ((MMG) Breast cancer risk perception: T1: 0.54 (0.17), 14.9% very high (MRI+MMG); 0.39 (0.17), 3.4% very high (MMG) T2: 0.54 (0.17), 15.0% very high (MRI+MMG); 0.39 (0.18), 3.3% very high (MMG) MRI-specific discomfort: T2: duration (35%), immobility…
Aggestrup et al (2012)	Lung/LDCT		4,104 (control group: 2,052 screen group: 2,052) T1: 2,052 (screen); 1,853 (control) T2: 1,873 (screen); 1,884 (control)	Screen group=57.2 (4.8) Control group=57.3 (4.8)	• T1=Prior to the scan • T2=After receiving (normal) results of the scan	• Anxiety (COS) • Sense of dejection (COS) • Negative impact on behavior (COS) • Sleep (COS) • Focus on airway symptoms (COS-LC) • Introvert (COS-LC) • Stigmatization (COS-LC) • Harm of smoking (COS-LC) • Self-blame (COS-LC)	Yes, this study mentioned the COS-LC is a condition-specific instrument with high content validity and adequate psychometric properties, and statistically validated with the Partial Credit Rasch model for polytomous items, for participants in lung cancer screening.	• COS: encompasses 4 scales (anxiety, sense of dejection, negative impact on behavior and sleep) and 2 single items (busy to take mind of things, less interest in sex) • COS-LC: encompasses 5 additional lung cancer screening-specific scales: focus on airway symptoms, introvert, stigmatization, harm of smoking, self-blame. 4 response categories (not at all, a bit, item a bit, a lot) scored 0, 1, 2…	Control group (n=2,052): • T1=100% (n=2,052) • T2=91.8% (n=2,052) Screen group (n=2,052): • T1=100% (n=2,052) • T2=97% (n=1,873)	NR	NR	COS: Anxiety: T1: 1.48 (2.20) (screen); 1.61 (2.31) (control) T2: 1.50 (2.52) (screen); 1.71 (2.79 ) (control) COS-LC: Anxiety: T2: 1.55 (2.67) (screen); 1.77 (2.93) (control) -Overall, no difference from baseline to 1 year later -↓ in the screen group, compared to control group at 1 year	NR	NR	NR	COS: T1: -Behavior: 0.72 (1.78) (screen); 0.84 (2.08) (control); p=0.0456 -Dejection: 1.21 (1.99) (screen); 1.37 (2.17) (control); p=0.0254 -Sleep: 0.63 (1.56) (screen); 0.70 (1.72) (control) -Busy to take mind off things: 0.21 (0.58) (screen); 0.70 (1.72) (control) -Less interest in sex: 0.45 (1.13) (screen); 0.70 (1.72) (control) -Self-rated health: 0.95 (0.74) (screen); 0.97 (0.77) (control) T…
Vasarainen et al (2013)	Prostate/PSA test	• Age: 50-74 years • Screening participants (men living in the metropolitan areas of Helsinki and Tampere) in the ERSPC • With normal or abnormal results	31,866 T1: 293 T2: 386 T3: 271	60-63	• T1=Invitation • T2=After screening • T3=Screening result	• Functional status and well-being: RAND 36-item Health Survey	Yes, this study mentioned the Finnish version of the RAND 36-Item Health Survey has been extensively validated and has good reproducibility in the Finnish population.	• RAND-36: consists of 6 items divided into 8 subscales: physical functioning, bodily pain, role limitations due to physical/emotional problems, emotional well-being, social functioning, energy/fatigue, general health perceptions. All 8 subscales are separately scored from 0 to 100 and a higher score indicates a better HRQOL.	NR	SF-36 T1: 90 (80-95) (PF); 100 (75-100) (RP); 100 (67-100) (RE); 70 (55-85) (VT); 84 (69-92) (MH); 100 (75-100) (SF); 90 (68-100) (BP); 65 (50-75) (GH) T2: 90 (90-100) (PF); 100 (75-100) (RP); 100 (67-100 (RE); 75 (60-85) (VT); 84 (72-92) (MH); 100 (75-100) (SF); 90 (68-100) (BP); 65 (50-75) (GH) T3: 90 (80-95) (PF); 100 (75-100) (RP); 100 (67-100) (RE); 75 (60-85) (VT); 80 (72-92) (MH); 95 (75-1…	NR	NR	NR	NR	NR	NR
*Content validity refers to the degree to which the content of an instrument is an adequate reflection of the construct to be measured. Studies were assessed whether they explicitly reported if, and/or by what methods, the content validity of the items was assessed.
