# Supplementary material for: Patient-reported outcomes associated with cancer screening: a systematic review
Source: BMC Cancer. 2022 Mar 1;22:223. doi: 10.1186/s12885-022-09261-5 (PMC8886782; doi:10.1186/s12885-022-09261-5)
Supplement: Supplementary file 5 — Additional File 5: Table S5. USPSTF Quality Rating Table for Randomized Controlled Trials. [file 12885_2022_9261_MOESM5_ESM.xlsx]

## Sheet: Additional File 5
	Additional File 5: Table S5. USPSTF Quality Rating Table for Randomized Controlled Trials
	Reference	Study	Randomization adequate?	Allocation concealment adequate?	Groups similar at baseline?	Maintain Comparable Groups?	Eligibility criteria specified?	Outcome assessors masked?	Care provider masked?	Patient masked?	Reporting of attrition, crossovers, adherence, and contamination	Loss to followup: differential/high	Intention-to-screen analysis	Post-randomization exclusions	Outcomes prespecified	Funding source	External validity	Quality Rating
	Brain (2016)	UKLS	Yes	Yes	Yes	Yes	Yes	Mortality outcome: Unclear Incidence outcome: Unclear	No	No	Yes	No	Yes	Yes	Yes	National Institute for Health Research Health Technology Assessment programme	Good	Good
	van den Bergh (2011) (Long-term)	NELSON	Yes	Unclear	Yes	Yes	Yes	Mortality outcome: Yes Incidence outcome: Unclear	No	No	Yes	> 10% loss to follow-up at 2 years with much higher loss in control arm.	Yes	Yes	Yes	Grants from the Netherlands Organisation for Health Research and Development, the Dutch Cancer Society, and the Health Insurance Innovation Foundation	Fair	Good
	van den Bergh (2010) (Short-term)	NELSON	Yes	Unclear	Yes	Yes	Yes	Mortality outcome: Yes Incidence outcome: Unclear	No	No	Yes	No	Yes	Yes	Yes	Grants from the Netherlands Organisation for Health Research and Development, the Dutch Cancer Society, and the Health Insurance Innovation Foundation	Fair	Good
	van den Bergh (2008)	NELSON	Yes	Unclear	Yes	Yes	Yes	Mortality outcome: Yes Incidence outcome: Unclear	No	No	Yes	No	Yes	Yes	Yes	Grants from the Netherlands Organisation for Health Research and Development, the Dutch Cancer Society, and the Health Insurance Innovation Foundation	Fair	Good
	Bunge (2008)	NELSON	Yes	Unclear	Yes	Yes	Yes	Mortality outcome: Yes Incidence outcome: Unclear	No	No	Yes	No	Yes	Yes	Yes	Grants from the Netherlands Organisation for Health Research and Development, the Dutch Cancer Society, and the Health Insurance Innovation Foundation	Fair	Good
	Gareen (2014)	NLST	Yes	Unclear	Yes	Yes	Yes	Mortality outcome: Yes Incidence outcome: No	NR	No	Yes	No	Yes	Yes	Yes	National Cancer Institute - American College of Radiology Imaging Network grant	Good	Good
	Kirkoen (2016)	BCSN	Yes	No	Yes	Yes	Yes	Mortality outcome: Yes Incidence outcome: Unclear	Unclear	Unclear; lack of blinding	Unclear	Yes; Low response-rate (42 % in intervention groups, 35% in control group)	Yes	Yes	Yes	Ministry of Health and Care Services in Norway	Fair	Fair
	Kirkoen (2016)	BCSN	Yes	No	Yes	Yes	Yes	Mortality outcome: Yes Incidence outcome: Unclear	Unclear	Unclear; lack of blinding	Unclear	Yes; Low response-rate (42 % in intervention groups, 35% in control group)	Yes	Yes	Yes	Ministry of Health and Care Services in Norway	Fair	Fair
	Taylor (2004)	PLCO	Yes	Unclear	Yes	Unclear	Yes	Mortality outcome: Yes Incidence outcome: Unclear	No	Yes	No	Yes	Yes	Yes	Yes	National Cancer Institute	Good	Good
	Parker (2002)	NR	Yes	Yes	Yes	Yes	Yes	Mortality outcome: Unclear	Unclear	No	No	No	Yes	Yes	Yes	Medical Research Council	Good	Good
	Aggestrup (2012)	DLCST	Yes	Unclear	Yes	Yes	Yes	Unclear	NR	No	Yes	Losses to follow-up > 10%, particularly in control arm	Yes	No	Yes	Government grant by the Danish Ministry of Health and Prevention, the Danish Ministry of Interior and Health	Good	Fair
	Vasarainen (2013)	ERSPC	Yes	Unclear	Yes	Yes	Yes	Mortality outcome: Yes Incidence outcome: Yes	No	No	Unclear	Yes	Yes	Yes	Yes	Grants from the Finnish Cancer Organisations and Academy of Finland	Fair	Good
