# Supplementary material for: Patient-reported outcomes associated with cancer screening: a systematic review
Source: BMC Cancer. 2022 Mar 1;22:223. doi: 10.1186/s12885-022-09261-5 (PMC8886782; doi:10.1186/s12885-022-09261-5)
Supplement: Supplementary file 6 — Additional File 6: Table S6. NIH Quality Assessment Tool for Observational Cohort Studies. [file 12885_2022_9261_MOESM6_ESM.xlsx]

## Sheet: Additional File 6
	Additional File 6: Table S6. NIH Quality Assessment Tool for Observational Cohort Studies
	References	1	2	3	4	5	6	7	8	9	10	11	12	13	14
	Byrne (2008)	Yes	Yes	Yes	Yes	No	NA	Yes	NA	Yes	No	Yes	No	Yes	Yes
	Taghizadeh (2019)	Yes	Yes	Yes	Yes	Yes	NA	Yes	NA	Yes	No	Yes	No	No	Yes
	Robb (2012)	Yes	Yes	Yes	Yes	No	NA	Yes	NA	Yes	No	Yes	No	No	No
	Cvejic (2020)	Yes	Yes	No	Yes	Yes	NA	Yes	NA	No	No	Yes	No	No	Yes
	Ruberg (2016)	Yes	Yes	Yes	Yes	Yes	NA	Yes	NA	Yes	No	Yes	No	Yes	No
	Laing (2014)	Yes	Yes	Yes	Yes	No	NA	Yes	NA	Yes	No	Yes	No	Yes	Yes
	Landstra (2013)	Yes	Yes	Yes	Yes	No	NA	Yes	NA	No	No	Yes	No	No	No
	Korfage (2012)	Yes	Yes	Yes	Yes	No	NA	Yes	NA	Yes	No	Yes	No	No	No
	Hafslund (2012)	Yes	Yes	No	Yes	No	NA	Yes	NA	Yes	No	Yes	No	No	Yes
	Cormier (2002)	Yes	Yes	Yes	Yes	Yes	NA	Yes	NA	Yes	No	Yes	No	No	No
	Absetz (2003)	Yes	Yes	No	Yes	Yes	NA	Yes	NA	Yes	No	Yes	No	No	No
	Williams (2006)	Yes	Yes	Yes	Yes	No	NA	Yes	NA	Yes	No	Yes	No	Yes	No
	Tinmouth (2011)	Yes	Yes	Yes	Yes	No	NA	Yes	NA	Yes	No	Yes	No	No	Yes
	Ong (2016)	Yes	Yes	Yes	Yes	Yes	NA	Yes	NA	Yes	No	Yes	No	No	No
	Taupin (2006)	Yes	Yes	No	Yes	Yes	NA	Yes	NA	Yes	No	Yes	No	No	Yes
	Brunton (2005)	Yes	Yes	Yes	Yes	Yes	NA	Yes	NA	Yes	No	No	No	No	No
	Wood (2008)	Yes	Yes	Yes	Yes	No	NA	Yes	NA	No	No	Yes	No	No	No
	Tyndel (2007)	Yes	Yes	Yes	Yes	Yes	NA	Yes	NA	Yes	No	Yes	No	No	Yes
	Bredart (2012)	Yes	Yes	Yes	Yes	Yes	NA	Yes	NA	Yes	No	Yes	No	Yes	Yes
	1. Was the research question or objective in this paper clearly stated? 2. Was the study population clearly specified and defined? 3. Was the participation rate of eligible persons at least 50%? 4. Were all the subjects selected or recruited from the same or similar populations (including the same time period)? Were inclusion and exclusion criteria for being in the study prespecified and applied …
